# Supplementary material for: Exploring the Potential of Metatranscriptomics to Describe Microbial Communities and Their Effects in Molluscs
Source: Int J Mol Sci. 2022 Dec 16;23(24):16029. doi: 10.3390/ijms232416029 (PMC9784687; doi:10.3390/ijms232416029)
Supplement: Supplementary file 1 [file ijms-23-16029-s001.zip]

Archive with 1 entries (1 files):
- ijms-2042384-supplementary.pdf
